# Supplementary material for: Transcriptome Analysis Reveals Genes Responsive to Three Low-Temperature Treatments in Arabidopsis thaliana
Source: Plants (Basel). 2024 Nov 6;13(22):3127. doi: 10.3390/plants13223127 (PMC11597575; doi:10.3390/plants13223127)
Supplement: Supplementary file 1 [file plants-13-03127-s001.zip]

Archive with 1 entries (1 files):
- plants-3236391-supplementary.pdf
